# Supplementary material for: Payment Behavioral Response Mechanisms for All-Age Retrofitting of Older Communities: A Study among Chinese Residents
Source: Behav Sci (Basel). 2023 Nov 13;13(11):925. doi: 10.3390/bs13110925 (PMC10669147; doi:10.3390/bs13110925)
Supplement: Supplementary file 1 [file behavsci-13-00925-s001.zip]

Archive with 1 entries (1 files):
- behavsci-2613065-supplementary.xlsx
