# Supplementary material for: Payment Behavioral Response Mechanisms for All-Age Retrofitting of Older Communities: A Study among Chinese Residents
Source: Behav Sci (Basel). 2023 Nov 13;13(11):925. doi: 10.3390/bs13110925 (PMC10669147; doi:10.3390/bs13110925)
Supplement: Supplementary file 1 [file behavsci-13-00925-s001.zip › behavsci-2613065-supplementary.xlsx]

## Sheet: 数据yuanshi
Serial number	Date of submission of the answer sheet	Filling time	Time spent	@1、sex	@2、Age	@3Educational background	@4、City	@5、Occupation：	@6、Your annual household income (unit: 10,000 yuan)	@7、Whether the family has needs for old-age care and childcare	@8、Your understanding of the whole age transformation	EC1	EC2	EC3	VP1	VP2	VP3	TT1	TT2	TT3	RP1	RP2	RP3	PP1	PP2	GP1	GP2	GP3	AN1	AN2	AN3	OP1	OP2	OP3	ES1	ES2	ES3	WTP1	WTP2	WTP3	GS1	GS2	GS3	PR
1	2022/11/29	11:26	177秒	36.40.129.218(陕西-西安)	1	1	陕西-西安	3	1	2	1	5	5	6	4	4	5	4	4	5	4	3	1	6	7	4	5	3	5	5	7	3	5	5	3	5	4	4	4	4	4	4	3	4
2	2022/11/29	11:40	157秒	122.96.156.229(江苏-南京)	1	1	江苏-南京	2	13	3	2	5	5	6	4	4	5	4	4	5	4	3	1	6	7	4	5	3	5	5	7	3	5	5	3	5	4	4	4	4	4	4	3	3
3	2022/11/29	11:40	205秒	223.104.146.183(江苏-泰州)	1	1	江苏-泰州	2	1	4	2	5	5	6	4	4	5	4	4	5	4	3	1	6	7	4	5	3	5	5	7	3	5	5	3	5	4	4	3	5	4	4	3	3
4	2022/11/29	11:41	156秒	111.19.42.122(陕西-西安)	2	1	陕西-西安	3	1	2	1	4	5	5	5	5	5	4	5	7	5	5	6	6	6	6	7	6	3	2	5	5	4	6	6	5	4	6	5	5	7	6	6	5
5	2022/11/29	11:43	121秒	115.206.143.124(浙江-杭州)	1	1	浙江-杭州	2	4	4	2	4	5	5	5	5	5	4	5	7	5	5	6	6	6	6	7	6	3	2	5	5	4	6	6	5	4	6	5	5	7	6	6	5
6	2022/11/29	11:44	199秒	36.45.247.30(陕西-西安)	2	1	陕西-西安	3	1	3	2	4	5	5	5	5	5	4	5	7	5	5	6	6	6	6	7	6	3	2	5	5	4	6	6	5	4	6	5	5	7	6	6	5
7	2022/11/29	11:48	94秒	171.218.226.227(四川-成都)	1	3	陕西-西安	1	6	2	1	6	6	4	6	6	6	7	6	6	6	6	6	5	6	6	6	7	5	6	6	4	4	4	7	2	6	2	2	2	5	6	5	3
8	2022/11/29	11:48	98秒	113.133.97.7(陕西-咸阳)	1	2	陕西-西安	2	14	3	2	6	6	4	6	6	6	7	6	6	6	6	6	5	6	6	6	7	5	6	6	4	4	4	7	2	6	2	2	2	5	6	5	2
9	2022/11/29	11:50	72秒	223.104.151.117(江苏-泰州)	1	1	江苏-泰州	3	11	3	1	6	6	4	6	6	6	7	6	6	6	6	6	5	6	6	6	7	5	6	6	4	4	4	7	2	6	2	2	2	5	6	5	2
10	2022/11/29	11:51	289秒	120.224.180.197(山东-德州)	1	1	山东-济南	2	3	3	1	5	6	6	6	6	6	6	7	7	3	2	3	6	5	2	1	4	2	1	3	5	6	6	6	6	5	5	6	6	6	7	7	6
11	2022/11/29	11:52	190秒	117.136.66.169(江苏-泰州)	1	1	江苏-泰州	2	6	3	1	5	6	6	6	6	6	6	7	7	3	2	3	6	5	2	1	4	2	1	3	5	6	6	6	6	5	5	6	6	6	7	7	6
12	2022/11/29	11:57	142秒	111.21.201.22(陕西-榆林)	2	1	陕西-榆林	2	12	4	1	5	6	6	6	6	6	6	7	7	3	2	3	6	5	2	1	4	2	1	3	5	6	6	6	6	5	5	6	6	6	7	7	6
13	2022/11/29	11:57	282秒	106.44.132.133(陕西-西安)	1	1	陕西-西安	2	14	2	1	6	5	6	6	6	6	3	4	5	6	2	5	5	5	6	6	4	2	1	3	6	7	7	6	7	7	5	4	7	6	3	6	6
14	2022/11/29	12:01	89秒	1.83.235.119(陕西-西安)	1	2	陕西-西安	3	1	2	1	6	5	6	6	6	6	3	4	5	6	2	5	5	5	6	6	4	2	1	3	6	7	7	6	7	7	4	6	6	6	3	6	6
15	2022/11/29	12:03	243秒	117.176.255.225(四川-成都)	1	1	四川-成都	3	1	3	1	6	5	6	6	6	6	3	4	5	6	2	5	5	5	6	6	4	2	1	3	6	7	7	6	7	7	4	6	6	6	3	6	6
16	2022/11/29	12:05	119秒	36.40.147.134(陕西-西安)	2	4	陕西-西安	2	14	3	1	5	5	5	3	3	3	3	5	4	7	4	6	5	5	4	4	4	4	4	5	6	4	4	6	3	5	6	4	4	5	7	6	2
17	2022/11/29	12:06	72秒	219.145.73.33(陕西-西安)	1	1	陕西-西安	2	3	2	2	5	5	5	3	3	3	3	5	4	7	4	6	5	5	4	4	4	4	4	5	6	4	4	6	3	5	6	2	6	5	7	6	2
18	2022/11/29	12:07	118秒	223.104.204.22(陕西-西安)	2	1	陕西-西安	3	1	1	1	5	5	5	3	3	3	3	5	4	7	4	6	5	5	4	4	4	4	4	5	6	4	4	6	3	5	6	2	6	5	7	6	2
19	2022/11/29	12:10	100秒	36.113.178.26(江苏-南京)	1	1	黑龙江-哈尔滨	1	14	4	2	5	5	5	6	6	6	5	5	5	6	4	6	5	5	5	6	5	2	2	4	7	6	7	5	6	5	5	4	6	5	5	6	6
20	2022/11/29	12:10	613秒	36.62.164.43(安徽-滁州)	1	1	安徽-滁州	1	1	2	1	5	5	5	6	6	6	5	5	5	6	4	6	5	5	5	6	5	2	2	4	7	6	7	5	6	5	5	4	6	5	5	6	6
21	2022/11/29	12:12	145秒	122.96.40.137(江苏-南京)	2	1	江苏-泰州	2	15	2	2	5	5	5	6	6	6	5	5	5	6	4	6	5	5	5	6	5	2	2	4	7	6	7	5	6	5	5	4	6	5	5	6	6
22	2022/11/29	12:12	101秒	117.136.87.45(陕西-西安)	1	1	安徽-合肥	1	3	1	1	6	7	6	6	6	6	6	7	6	3	2	3	4	4	5	6	7	2	3	2	7	7	6	5	6	5	5	5	5	6	5	5	6
23	2022/11/29	12:16	267秒	112.224.163.10(山东-济南)	1	4	山东-泰安	1	15	2	1	6	7	6	6	6	6	6	7	6	3	2	3	4	4	5	6	7	2	3	2	7	7	6	5	6	5	5	5	5	6	5	5	6
24	2022/11/29	12:24	560秒	221.205.57.55(山西-太原)	1	1	山西-太原	1	3	2	1	6	7	6	6	6	6	6	7	6	3	2	3	4	4	5	6	7	2	3	2	7	7	6	5	6	5	5	5	5	6	5	5	6
25	2022/11/29	12:51	139秒	111.18.98.196(陕西-西安)	2	1	陕西-西安	3	1	3	1	6	6	7	6	6	6	6	5	6	3	2	3	5	6	5	6	7	2	1	1	6	5	6	5	7	6	6	6	7	7	7	6	6
26	2022/11/29	13:25	211秒	113.132.143.239(陕西-西安)	1	1	陕西-西安	3	1	1	2	6	6	7	6	6	6	6	5	6	3	2	3	5	6	5	6	7	2	1	1	6	5	6	5	7	6	6	6	7	7	7	6	6
27	2022/11/29	13:35	292秒	114.88.131.236(上海-上海)	2	1	江苏-南京	2	14	2	2	6	6	7	6	6	6	6	5	6	3	2	3	5	6	5	6	7	2	1	1	6	5	6	5	7	6	6	6	7	7	7	6	6
28	2022/11/29	13:52	164秒	117.89.131.121(江苏-南京)	1	1	江苏-南京	2	3	2	1	4	3	5	6	6	6	4	4	5	7	5	5	4	5	6	2	6	5	5	4	5	5	7	4	4	5	4	4	5	6	4	7	5
29	2022/11/29	14:19	95秒	114.88.131.236(上海-上海)	1	4	浙江-台州	1	15	3	2	4	3	5	6	6	6	4	4	5	7	5	5	4	5	6	2	6	5	5	4	5	5	7	4	4	5	4	3	6	6	4	7	5
30	2022/11/29	17:03	199秒	60.223.224.140(山西-晋中)	2	1	山西-太原	2	12	2	1	4	3	5	6	6	6	4	4	5	7	5	5	4	5	6	2	6	5	5	4	5	5	7	4	4	5	4	3	6	6	4	7	5
31	2022/11/29	17:03	200秒	183.202.234.155(山西-忻州)	2	2	天津-和平区	2	2	3	1	4	3	4	6	6	6	6	5	6	5	4	3	2	2	6	5	5	3	2	2	5	7	3	6	7	7	5	6	6	7	7	6	6
32	2022/11/29	17:03	219秒	111.183.102.128(湖北-武汉)	2	2	广东-广州	2	9	2	1	4	3	4	6	6	6	6	5	6	5	4	3	2	2	6	5	5	3	2	2	5	7	3	6	7	7	5	6	6	7	7	6	6
33	2022/11/29	17:03	215秒	42.239.33.124(河南-驻马店)	1	1	山西-大同	1	6	2	2	4	3	4	6	6	6	6	5	6	5	4	3	2	2	6	5	5	3	2	2	5	7	3	6	7	7	5	6	6	7	7	6	6
34	2022/11/29	17:03	204秒	111.165.64.12(天津-天津)	2	2	天津-和平区	2	6	2	1	6	5	6	6	6	6	5	6	7	3	2	1	5	5	5	7	6	3	3	3	5	6	7	5	6	5	5	6	6	5	5	7	6
35	2022/11/29	17:03	206秒	27.128.50.148(河北-石家庄)	1	1	河北-石家庄	2	1	1	1	6	5	6	6	6	6	5	6	7	3	2	1	5	5	5	7	6	3	3	3	5	6	7	5	6	5	5	6	6	5	5	7	6
37	2022/11/29	17:04	207秒	61.140.242.244(广东-广州)	2	2	广东-广州	2	7	3	1	6	5	6	6	6	6	5	6	7	3	2	1	5	5	5	7	6	3	3	3	5	6	7	5	6	5	5	6	6	5	5	7	6
39	2022/11/29	17:04	199秒	39.144.159.72(安徽-安庆)	2	1	山西-太原	2	1	2	2	4	4	5	7	7	7	5	6	6	4	2	6	5	5	6	5	6	4	4	5	5	6	7	6	6	5	4	6	6	6	6	6	5
40	2022/11/29	17:04	208秒	111.17.27.100(山东-泰安)	2	2	河北-石家庄	2	9	3	1	4	4	5	7	7	7	5	6	6	4	2	6	5	5	6	5	6	4	4	5	5	6	7	6	6	5	7	4	4	6	6	6	5
41	2022/11/29	17:04	213秒	223.104.195.79(山东-泰安)	2	2	山东-潍坊	2	4	3	1	4	4	5	7	7	7	5	6	6	4	2	6	5	5	6	5	6	4	4	5	5	6	7	6	6	5	7	4	4	6	6	6	5
43	2022/11/29	17:04	218秒	223.104.170.97(江西-南昌)	2	1	江西-南昌	2	12	1	1	7	6	4	7	7	7	3	4	3	7	3	6	7	7	6	5	7	4	5	5	6	6	7	4	4	4	4	3	5	7	6	6	5
44	2022/11/29	17:05	206秒	175.189.217.141(湖北-武汉)	1	2	上海-长宁区	3	3	2	1	7	6	4	7	7	7	3	4	3	7	3	6	7	7	6	5	7	4	5	5	6	6	7	4	4	4	4	3	5	7	6	6	5
46	2022/11/29	17:05	202秒	182.102.75.198(江西-南昌)	2	1	福建-厦门	2	1	1	1	7	6	4	7	7	7	3	4	3	7	3	6	7	7	6	5	7	4	5	5	6	6	7	4	4	4	4	4	3	7	6	6	4
47	2022/11/29	17:05	204秒	106.16.183.233(湖南-长沙)	2	2	北京-东城区	2	2	3	1	3	6	5	6	6	6	5	4	3	5	3	5	5	5	4	4	4	3	5	3	6	5	4	6	7	7	6	2	6	5	5	6	5
48	2022/11/29	17:05	238秒	106.224.130.139(江西-南昌)	1	1	广东-广州	2	1	2	1	3	6	5	6	6	6	5	4	3	5	3	5	5	5	4	4	4	3	5	3	6	5	4	6	7	7	5	5	4	5	5	6	5
49	2022/11/29	17:05	209秒	223.104.220.237(四川-成都)	2	1	四川-成都	2	11	3	1	3	6	5	6	6	6	5	4	3	5	3	5	5	5	4	4	4	3	5	3	6	5	4	6	7	7	5	5	4	5	5	6	5
50	2022/11/29	17:05	210秒	140.243.54.81(福建-福州)	2	1	福建-福州	2	6	3	1	5	6	6	7	7	7	7	6	7	7	3	4	7	7	6	6	6	3	1	3	5	6	7	6	7	6	6	7	6	6	6	7	6
51	2022/11/29	17:05	209秒	113.64.135.13(广东-揭阳)	2	1	广东-深圳	2	11	2	1	5	6	6	7	7	7	7	6	7	7	3	4	7	7	6	6	6	3	1	3	5	6	7	6	7	6	6	7	6	6	6	7	6
52	2022/11/29	17:05	260秒	120.230.73.102(广东-广州)	2	1	北京-东城区	2	6	3	1	5	6	6	7	7	7	7	6	7	7	3	4	7	7	6	6	6	3	1	3	5	6	7	6	7	6	6	7	6	6	6	7	6
53	2022/11/29	17:05	203秒	118.74.252.77(山西-晋中)	2	2	山西-忻州	2	10	3	1	6	6	6	7	7	7	5	5	6	6	5	7	6	6	6	6	7	2	2	2	5	6	7	6	5	6	6	7	5	7	7	6	6
54	2022/11/29	17:05	203秒	223.104.220.213(四川-成都)	2	2	山西-长治	2	3	2	1	6	6	6	7	7	7	5	5	6	6	5	7	6	6	6	6	7	2	2	2	5	6	7	6	5	6	6	7	5	7	7	6	6
55	2022/11/29	17:05	262秒	125.85.170.139(重庆-重庆)	2	1	重庆-巴南区	2	12	3	1	6	6	6	7	7	7	5	5	6	6	5	7	6	6	6	6	7	2	2	2	5	6	7	6	5	6	6	7	5	7	7	6	6
56	2022/11/29	17:05	301秒	27.27.134.162(湖北-襄阳)	1	2	广东-广州	2	10	4	1	6	4	6	5	5	5	3	5	6	4	4	5	6	6	5	6	5	6	5	6	5	4	5	5	5	6	4	4	6	5	6	5	5
57	2022/11/29	17:05	289秒	183.38.73.82(广东-深圳)	2	2	广东-佛山	1	6	4	1	6	4	6	5	5	5	3	5	6	4	4	5	6	6	5	6	5	6	5	6	5	4	5	5	5	6	4	3	7	5	6	5	4
58	2022/11/29	17:05	246秒	117.182.200.111(广西-玉林)	1	2	广西-玉林	2	11	2	2	6	4	6	5	5	5	3	5	6	4	4	5	6	6	5	6	5	6	5	6	5	4	5	5	5	6	4	3	7	5	6	5	4
62	2022/11/29	17:06	330秒	223.104.38.223(北京-北京)	2	2	北京-海淀区	3	11	3	1	6	6	6	7	7	7	6	5	7	1	2	5	6	6	7	6	6	2	2	2	6	6	7	6	6	5	6	6	6	7	5	6	6
64	2022/11/29	17:06	214秒	112.9.0.160(山东-日照)	1	1	山东-日照	2	10	3	1	6	6	6	7	7	7	6	5	7	1	2	5	6	6	7	6	6	2	2	2	6	6	7	6	6	5	6	6	6	7	5	6	6
65	2022/11/29	17:06	218秒	101.87.34.161(上海-上海)	2	2	上海-静安区	2	8	3	1	6	6	6	7	7	7	6	5	7	1	2	5	6	6	7	6	6	2	2	2	6	6	7	6	6	5	6	6	6	7	5	6	6
67	2022/11/29	17:06	301秒	117.177.180.251(四川-南充)	2	2	四川-南充	3	6	3	1	6	6	7	6	6	6	6	7	6	2	2	3	7	7	5	3	3	3	2	2	6	7	6	6	7	4	6	6	6	7	6	7	6
69	2022/11/29	17:06	377秒	117.152.81.133(湖北-武汉)	2	2	湖北-武汉	3	14	2	1	6	6	7	6	6	6	6	7	6	2	2	3	7	7	5	3	3	3	2	2	6	7	6	6	7	4	6	6	6	7	6	7	6
71	2022/11/29	17:06	335秒	223.104.102.229(河北-秦皇岛)	2	2	河北-秦皇岛	2	9	2	1	6	6	7	6	6	6	6	7	6	2	2	3	7	7	5	3	3	3	2	2	6	7	6	6	7	4	6	6	6	7	6	7	6
72	2022/11/29	17:07	265秒	117.136.81.188(湖北-未知)	2	2	湖北-武汉	1	4	2	1	7	6	5	6	6	6	7	7	6	6	5	6	4	4	5	6	7	4	3	4	6	5	7	5	6	6	6	7	6	5	7	5	5
74	2022/11/29	17:07	224秒	220.202.133.83(湖南-永州)	1	1	湖南-永州	2	1	2	1	7	6	5	6	6	6	7	7	6	6	5	6	4	4	5	6	7	4	3	4	6	5	7	5	6	6	6	7	6	5	7	5	5
79	2022/11/29	17:07	227秒	39.144.168.108(江西-南昌)	2	2	北京-朝阳区	2	11	4	1	7	6	5	6	6	6	7	7	6	6	5	6	4	4	5	6	7	4	3	4	6	5	7	5	6	6	6	7	6	5	7	5	5
82	2022/11/29	17:07	197秒	117.147.32.125(浙江-杭州)	1	2	浙江-杭州	2	11	3	1	1	1	1	3	3	3	4	4	4	7	6	7	4	4	1	1	3	3	5	3	3	2	3	3	5	5	1	1	1	4	6	5	1
83	2022/11/29	17:07	277秒	123.175.3.34(山西-朔州)	2	1	北京-东城区	2	9	3	1	1	1	1	3	3	3	4	4	4	7	6	7	4	4	1	1	3	3	5	3	3	2	3	3	5	5	1	1	1	4	6	5	1
85	2022/11/29	17:07	229秒	120.36.74.20(福建-福州)	2	1	福建-福州	2	9	2	1	1	1	1	3	3	3	4	4	4	7	6	7	4	4	1	1	3	3	5	3	3	2	3	3	5	5	1	1	1	4	6	5	1
86	2022/11/29	17:07	414秒	175.8.48.144(湖南-长沙)	2	1	湖南-长沙	2	14	3	1	6	7	7	7	7	7	7	7	7	7	7	7	7	7	5	6	5	1	1	3	7	6	6	6	6	7	7	7	7	5	6	7	7
87	2022/11/29	17:07	436秒	183.226.217.97(重庆-重庆)	2	1	重庆-渝北区	2	9	2	1	6	7	7	7	7	7	7	7	7	7	7	7	7	7	5	6	5	1	1	3	7	6	6	6	6	7	7	7	7	5	6	7	7
88	2022/11/29	17:07	256秒	182.86.14.142(江西-赣州)	1	1	广东-广州	2	11	4	1	6	7	7	7	7	7	7	7	7	7	7	7	7	7	5	6	5	1	1	3	7	6	6	6	6	7	7	7	7	5	6	7	7
89	2022/11/29	17:08	203秒	117.179.159.235(黑龙江-绥化)	2	1	黑龙江-绥化	2	12	2	1	5	5	6	7	7	7	3	5	7	7	6	7	7	7	5	4	6	5	4	6	3	5	5	7	7	6	2	1	2	7	7	7	2
90	2022/11/29	17:08	341秒	180.115.203.200(江苏-常州)	1	2	江苏-常州	2	6	2	1	5	5	6	7	7	7	3	5	7	7	6	7	7	7	5	4	6	5	4	6	3	5	5	7	7	6	4	4	3	7	7	7	4
91	2022/11/29	17:08	205秒	223.104.5.227(上海-上海)	1	3	上海-长宁区	2	6	3	1	5	5	6	7	7	7	3	5	7	7	6	7	7	7	5	4	6	5	4	6	3	5	5	7	7	6	4	4	3	7	7	7	4
92	2022/11/29	17:08	226秒	39.144.45.158(上海-上海)	1	1	上海-静安区	2	12	3	1	4	4	5	5	5	5	5	5	5	5	4	4	4	4	6	5	6	5	4	5	5	3	6	5	5	5	4	3	7	5	6	7	4
93	2022/11/29	17:08	343秒	61.187.187.195(湖南-郴州)	1	2	湖南-郴州	2	8	2	1	4	4	5	5	5	5	5	5	5	5	4	4	4	4	6	5	6	5	4	5	5	3	6	5	5	5	3	5	6	5	6	7	4
95	2022/11/29	17:08	279秒	183.208.14.137(江苏-南京)	2	2	江苏-南京	2	11	3	1	4	4	5	5	5	5	5	5	5	5	4	4	4	4	6	5	6	5	4	5	5	3	6	5	5	5	3	5	6	5	6	7	4
97	2022/11/29	17:08	208秒	106.84.240.221(重庆-重庆)	1	1	重庆-璧山区	1	1	2	2	4	4	4	7	7	7	6	5	6	6	5	7	5	5	6	5	7	2	2	5	5	5	4	5	7	5	5	6	6	5	7	7	6
98	2022/11/29	17:08	209秒	120.230.116.251(广东-广州)	1	1	广东-广州	2	10	2	2	4	4	4	7	7	7	6	5	6	6	5	7	5	5	6	5	7	2	2	5	5	5	4	5	7	5	7	3	6	5	7	7	6
99	2022/11/29	17:08	248秒	113.17.253.119(广西-南宁)	1	2	广西-南宁	1	14	3	1	4	4	4	7	7	7	6	5	6	6	5	7	5	5	6	5	7	2	2	5	5	5	4	5	7	5	7	3	6	5	7	7	6
101	2022/11/29	17:08	245秒	223.67.109.87(江苏-淮安)	1	1	江苏-南京	2	2	3	1	5	6	5	5	5	5	6	7	7	7	5	7	5	5	7	6	5	5	3	2	6	4	6	5	5	6	4	6	6	6	6	6	4
103	2022/11/29	17:08	284秒	221.204.138.117(山西-太原)	2	1	山西-太原	2	9	2	1	5	6	5	5	5	5	6	7	7	7	5	7	5	5	7	6	5	5	3	2	6	4	6	5	5	6	4	6	6	6	6	6	4
105	2022/11/29	17:08	270秒	36.161.79.229(安徽-池州)	1	2	北京-大兴区	3	2	3	1	5	6	5	5	5	5	6	7	7	7	5	7	5	5	7	6	5	5	3	2	6	4	6	5	5	6	4	6	6	6	6	6	4
108	2022/11/29	17:08	416秒	183.199.189.13(河北-邯郸)	2	1	北京-朝阳区	2	11	2	1	7	5	6	7	7	5	6	6	7	7	5	4	5	5	6	6	6	4	4	5	7	7	7	6	7	7	4	3	4	7	7	6	6
109	2022/11/29	17:09	346秒	223.10.219.29(山西-忻州)	2	1	北京-东城区	2	9	3	1	7	5	6	7	7	5	6	6	7	7	5	4	5	5	6	6	6	4	4	5	7	7	7	6	7	7	4	3	4	7	7	6	6
110	2022/11/29	17:09	204秒	58.16.79.178(贵州-贵阳)	2	2	贵州-贵阳	2	6	3	1	7	5	6	7	7	5	6	6	7	7	5	4	5	5	6	6	6	4	4	5	7	7	7	6	7	7	4	3	4	7	7	6	6
111	2022/11/29	17:09	318秒	110.176.86.95(山西-太原)	1	1	山西-太原	2	2	2	1	5	7	5	6	6	7	5	7	6	4	2	5	5	6	6	5	5	2	1	2	7	7	6	7	7	6	6	5	6	6	7	6	6
112	2022/11/29	17:09	441秒	223.104.61.104(广东-东莞)	2	1	天津-和平区	2	1	2	1	5	7	5	6	6	7	5	7	6	4	2	5	5	6	6	5	5	2	1	2	7	7	6	7	7	6	6	5	6	6	7	6	6
113	2022/11/29	17:09	308秒	123.113.34.243(北京-北京)	1	2	北京-朝阳区	2	8	2	2	5	7	5	6	6	7	5	7	6	4	2	5	5	6	6	5	5	2	1	2	7	7	6	7	7	6	5	6	6	6	7	6	6
114	2022/11/29	17:09	346秒	27.189.223.1(河北-廊坊)	1	2	河北-廊坊	2	11	3	1	6	6	6	6	6	6	5	6	6	2	3	4	6	6	4	6	6	3	1	1	5	6	5	6	7	7	6	7	6	5	6	5	7
115	2022/11/29	17:09	255秒	223.88.62.233(河南-郑州)	2	2	河南-郑州	2	6	3	1	6	6	6	6	6	6	5	6	6	2	3	4	6	6	4	6	6	3	1	1	5	6	5	6	7	7	6	7	6	5	6	5	7
116	2022/11/29	17:09	260秒	112.38.197.142(山东-聊城)	2	2	山东-枣庄	3	8	3	1	6	6	6	6	6	6	5	6	6	2	3	4	6	6	4	6	6	3	1	1	5	6	5	6	7	7	6	7	6	5	6	5	7
118	2022/11/29	17:09	207秒	39.148.225.14(河南-郑州)	2	1	河南-郑州	2	6	2	1	5	5	7	6	4	3	6	6	5	4	5	6	6	7	5	5	5	3	5	7	6	5	6	4	4	4	4	3	4	7	6	7	5
119	2022/11/29	17:09	414秒	58.23.220.218(福建-泉州)	1	2	北京-东城区	2	3	3	1	5	5	7	6	4	3	6	6	5	4	5	6	6	7	5	5	5	3	5	7	6	5	6	4	4	4	4	3	4	7	6	7	5
120	2022/11/29	17:09	202秒	175.10.36.160(湖南-长沙)	1	2	湖南-长沙	2	10	3	1	5	5	7	6	4	3	6	6	5	4	5	6	6	7	5	5	5	3	5	7	6	5	6	4	4	4	4	3	2	7	6	7	5
121	2022/11/29	17:09	204秒	49.93.21.5(江苏-南京)	2	2	上海-黄浦区	2	9	4	1	6	6	6	6	5	6	6	5	6	6	4	6	6	5	7	6	5	5	4	4	5	5	7	6	5	6	5	6	5	6	6	6	6
124	2022/11/29	17:09	345秒	111.29.101.91(海南-儋州)	2	2	广东-广州	2	11	3	1	6	6	6	6	5	6	6	5	6	6	4	6	6	5	7	6	5	5	4	4	5	5	7	6	5	6	5	6	5	6	6	6	6
125	2022/11/29	17:09	227秒	43.225.208.226(黑龙江-哈尔滨)	2	2	上海-黄浦区	2	7	4	1	6	6	6	6	5	6	6	5	6	6	4	6	6	5	7	6	5	5	4	4	5	5	7	6	5	6	5	6	5	6	6	6	6
126	2022/11/29	17:09	261秒	14.120.40.16(广东-东莞)	2	1	广东-东莞	1	6	2	2	5	5	6	6	5	7	6	7	7	5	6	6	6	5	7	4	6	6	5	6	2	3	3	4	4	4	3	2	4	6	7	6	3
127	2022/11/29	17:09	226秒	101.82.88.129(上海-上海)	1	2	上海-徐汇区	2	7	4	1	5	5	6	6	5	7	6	7	7	5	6	6	6	5	7	4	6	6	5	6	2	3	3	4	4	4	3	2	1	6	7	6	3
128	2022/11/29	17:09	241秒	101.93.62.16(上海-上海)	1	2	上海-徐汇区	2	5	3	1	5	5	6	6	5	7	6	7	7	5	6	6	6	5	7	4	6	6	5	6	2	3	3	4	4	4	3	2	1	6	7	6	3
129	2022/11/29	17:09	245秒	175.175.12.17(辽宁-营口)	1	1	广东-广州	2	11	2	1	5	5	6	5	4	5	6	5	5	6	5	5	5	6	6	5	6	3	3	4	4	4	4	5	5	4	5	4	6	6	6	5	5
131	2022/11/29	17:10	425秒	223.104.114.60(黑龙江-鹤岗)	2	2	黑龙江-哈尔滨	2	6	3	1	5	5	6	5	4	5	6	5	5	6	5	5	5	6	6	5	6	3	3	4	4	4	4	5	5	4	4	5	6	6	6	5	5
132	2022/11/29	17:10	208秒	117.140.216.54(广西-北海)	1	2	广东-广州	2	6	3	1	5	5	6	5	4	5	6	5	5	6	5	5	5	6	6	5	6	3	3	4	4	4	4	5	5	4	4	5	6	6	6	5	5
133	2022/11/29	17:10	239秒	223.97.9.48(山东-潍坊)	2	1	山东-潍坊	2	14	2	1	6	5	6	5	6	5	5	6	6	6	2	6	5	6	6	5	5	2	4	4	5	4	7	5	6	5	7	3	6	6	5	6	5
135	2022/11/29	17:10	260秒	183.202.217.9(山西-大同)	2	2	山西-大同	2	6	2	1	6	5	6	5	6	5	5	6	6	6	2	6	5	6	6	5	5	2	4	4	5	4	7	5	6	5	6	5	5	6	5	6	5
136	2022/11/29	17:10	208秒	182.104.20.140(江西-南昌)	2	2	江苏-徐州	2	6	3	1	6	5	6	5	6	5	5	6	6	6	2	6	5	6	6	5	5	2	4	4	5	4	7	5	6	5	6	5	5	6	5	6	5
137	2022/11/29	17:10	323秒	223.104.102.214(河北-秦皇岛)	1	2	河北-秦皇岛	2	11	3	1	4	5	4	6	7	5	5	6	6	7	5	5	6	3	5	5	5	5	2	3	6	5	6	6	4	5	5	6	5	6	5	5	6
138	2022/11/29	17:10	371秒	39.144.228.211(贵州-贵阳)	2	1	浙江-杭州	3	11	3	1	4	5	4	6	7	5	5	6	6	7	5	5	6	3	5	5	5	5	2	3	6	5	6	6	4	5	5	5	6	6	5	5	6
140	2022/11/29	17:10	270秒	39.144.104.197(上海-上海)	1	2	上海-黄浦区	2	3	3	1	4	5	4	6	7	5	5	6	6	7	5	5	6	3	5	5	5	5	2	3	6	5	6	6	4	5	5	5	6	6	5	5	6
142	2022/11/29	17:10	357秒	111.47.20.34(湖北-武汉)	2	1	湖北-武汉	2	11	4	1	5	6	4	5	5	6	6	6	5	2	2	3	5	6	6	4	6	5	6	6	3	4	3	4	4	4	5	4	6	5	7	5	4
145	2022/11/29	17:10	294秒	113.57.43.57(湖北-武汉)	2	1	湖北-武汉	2	1	2	1	5	6	4	5	5	6	6	6	5	2	2	3	5	6	6	4	6	5	6	6	3	4	3	4	4	4	5	4	6	5	7	5	4
146	2022/11/29	17:10	272秒	223.104.161.102(浙江-宁波)	2	1	浙江-宁波	2	4	2	1	5	6	4	5	5	6	6	6	5	2	2	3	5	6	6	4	6	5	6	6	3	4	3	4	4	4	5	4	6	5	7	5	4
147	2022/11/29	17:10	209秒	117.181.120.188(广西-贺州)	2	1	河北-保定	2	3	3	1	6	7	6	6	5	7	6	7	6	1	2	1	6	6	7	6	6	2	3	2	6	5	6	6	7	6	6	6	7	7	7	6	6
148	2022/11/29	17:10	234秒	111.74.10.33(江西-南昌)	2	1	河北-石家庄	3	11	3	1	6	7	6	6	5	7	6	7	6	1	2	1	6	6	7	6	6	2	3	2	6	5	6	6	7	6	6	6	7	7	7	6	6
150	2022/11/29	17:10	378秒	125.36.68.196(天津-天津)	2	2	天津-和平区	2	6	1	1	6	7	6	6	5	7	6	7	6	1	2	1	6	6	7	6	6	2	3	2	6	5	6	6	7	6	6	6	7	7	7	6	6
151	2022/11/29	17:11	206秒	111.14.212.78(山东-济南)	2	2	山东-济南	3	14	3	1	5	7	5	7	3	7	6	7	6	6	6	7	5	4	6	4	6	3	1	2	6	3	6	7	6	7	7	5	6	7	6	7	6
152	2022/11/29	17:11	239秒	61.158.27.9(黑龙江-哈尔滨)	2	2	黑龙江-哈尔滨	2	11	4	1	5	7	5	7	3	7	6	7	6	6	6	7	5	4	6	4	6	3	1	2	6	3	6	7	6	7	7	5	6	7	6	7	6
153	2022/11/29	17:11	227秒	39.154.133.227(内蒙古-包头)	2	1	内蒙古-包头	2	9	3	1	5	7	5	7	3	7	6	7	6	6	6	7	5	4	6	4	6	3	1	2	6	3	6	7	6	7	7	5	6	7	6	7	6
154	2022/11/29	17:11	237秒	182.102.24.23(江西-南昌)	2	1	江西-新余	2	9	3	1	4	5	5	4	6	4	6	6	5	6	5	5	6	4	5	4	5	3	6	3	5	5	6	5	3	6	6	5	5	5	6	5	5
156	2022/11/29	17:11	525秒	120.86.71.200(广东-东莞)	2	2	湖南-长沙	1	2	2	1	4	5	5	4	6	4	6	6	5	6	5	5	6	4	5	4	5	3	6	3	5	5	6	5	3	6	6	4	6	5	6	5	5
160	2022/11/29	17:11	318秒	39.144.169.37(江西-宜春)	2	1	江西-宜春	2	1	1	1	4	5	5	4	6	4	6	6	5	6	5	5	6	4	5	4	5	3	6	3	5	5	6	5	3	6	6	4	6	5	6	5	5
161	2022/11/29	17:11	301秒	116.169.6.209(四川-成都)	2	2	北京-东城区	4	7	3	1	6	4	4	1	4	6	6	5	7	2	1	3	7	4	4	3	4	2	1	2	5	4	5	7	6	7	5	5	6	7	6	7	6
162	2022/11/29	17:11	243秒	113.16.40.61(广西-玉林)	2	1	天津-津南区	2	7	4	1	6	4	4	1	4	6	6	5	7	2	1	3	7	4	4	3	4	2	1	2	5	4	5	7	6	7	5	5	6	7	6	7	6
164	2022/11/29	17:11	216秒	101.226.21.82(上海-上海)	2	2	上海-崇明区	2	2	3	1	6	4	4	1	4	6	6	5	7	2	1	3	7	4	4	3	4	2	1	2	5	4	5	7	6	7	5	5	6	7	6	7	6
165	2022/11/29	17:11	221秒	112.38.217.43(山东-济南)	2	1	山东-济南	2	2	2	1	5	3	4	4	4	5	4	5	4	4	5	6	3	4	5	2	6	3	3	4	4	5	5	5	4	4	6	4	6	5	4	4	4
166	2022/11/29	17:11	437秒	116.199.28.59(广东-广州)	2	2	广东-广州	2	3	3	1	5	3	4	4	4	5	4	5	4	4	5	6	3	4	5	2	6	3	3	4	4	5	5	5	4	4	6	4	6	5	4	4	4
167	2022/11/29	17:11	291秒	183.202.196.65(山西-晋城)	2	1	山西-晋城	1	3	2	1	5	3	4	4	4	5	4	5	4	4	5	6	3	4	5	2	6	3	3	4	4	5	5	5	4	4	6	4	6	5	4	4	4
168	2022/11/29	17:11	276秒	27.187.132.127(河北-保定)	2	2	河北-石家庄	2	9	2	1	5	6	5	3	6	3	6	5	3	5	3	7	6	5	3	3	5	5	3	4	6	6	7	4	5	6	6	5	5	7	7	6	6
171	2022/11/29	17:12	321秒	223.74.28.92(广东-揭阳)	2	2	广东-广州	2	9	4	1	5	6	5	3	6	3	6	5	3	5	3	7	6	5	3	3	5	5	3	4	6	6	7	4	5	6	6	5	5	7	7	6	6
172	2022/11/29	17:12	330秒	223.104.95.37(贵州-贵阳)	1	1	重庆-渝北区	2	9	2	1	5	6	5	3	6	3	6	5	3	5	3	7	6	5	3	3	5	5	3	4	6	6	7	4	5	6	6	5	5	7	7	6	6
173	2022/11/29	17:12	223秒	223.104.101.80(河北-唐山)	1	2	广东-广州	2	9	4	1	3	3	2	5	3	4	5	5	6	5	5	7	2	3	4	6	3	5	2	2	4	6	5	3	5	3	3	5	6	4	5	5	4
174	2022/11/29	17:12	331秒	111.37.105.183(山东-烟台)	2	2	山东-济南	2	11	2	1	3	3	2	5	3	4	5	5	6	5	5	7	2	3	4	6	3	5	2	2	4	6	5	3	5	3	4	5	4	4	5	5	4
175	2022/11/29	17:12	295秒	103.251.98.183(广西-桂林)	1	1	江苏-南京	2	2	2	1	3	3	2	5	3	4	5	5	6	5	5	7	2	3	4	6	3	5	2	2	4	6	5	3	5	3	4	5	4	4	5	5	4
176	2022/11/29	17:12	423秒	112.82.247.146(江苏-常州)	2	1	江苏-常州	2	9	3	1	5	6	4	7	5	4	4	6	3	5	3	7	5	6	7	6	7	4	4	3	6	5	6	6	6	6	4	5	6	6	6	6	5
177	2022/11/29	17:12	582秒	124.132.23.38(山东-济宁)	1	2	江苏-南京	2	2	3	1	5	6	4	7	5	4	4	6	3	5	3	7	5	6	7	6	7	4	4	3	6	5	6	6	6	6	6	4	4	6	6	6	5
178	2022/11/29	17:12	495秒	14.108.176.101(重庆-重庆)	1	2	重庆-九龙坡区	2	10	2	1	5	6	4	7	5	4	4	6	3	5	3	7	5	6	7	6	7	4	4	3	6	5	6	6	6	6	6	4	4	6	6	6	5
180	2022/11/29	17:12	599秒	116.1.139.111(广西-桂林)	2	2	广东-广州	2	6	3	1	4	6	5	6	4	5	6	5	6	4	5	4	4	4	5	4	6	4	6	6	4	3	4	6	6	6	4	3	2	5	6	7	5
181	2022/11/29	17:12	318秒	111.29.196.109(海南-昌江)	2	2	福建-福州	2	11	4	1	4	6	5	6	4	5	6	5	6	4	5	4	4	4	5	4	6	4	6	6	4	3	4	6	6	6	6	5	6	5	6	7	5
184	2022/11/29	17:13	221秒	36.23.61.143(浙江-杭州)	1	2	福建-三明	2	7	2	1	4	6	5	6	4	5	6	5	6	4	5	4	4	4	5	4	6	4	6	6	4	3	4	6	6	6	6	5	6	5	6	7	5
185	2022/11/29	17:13	526秒	223.104.64.17(广东-东莞)	2	2	湖北-黄石	2	8	3	1	6	5	5	6	6	6	5	6	5	6	5	5	5	5	7	5	6	6	7	6	6	5	7	4	5	4	4	4	4	6	7	7	5
186	2022/11/29	17:13	788秒	221.222.21.103(北京-北京)	1	2	北京-海淀区	3	11	3	1	6	5	5	6	6	6	5	6	5	6	5	5	5	5	7	5	6	6	7	6	6	5	7	4	5	4	4	4	4	6	7	7	5
187	2022/11/29	17:13	208秒	223.104.122.166(湖北-武汉)	2	1	湖北-武汉	2	11	3	1	6	5	5	6	6	6	5	6	5	6	5	5	5	5	7	5	6	6	7	6	6	5	7	4	5	4	4	4	4	6	7	7	5
188	2022/11/29	17:13	329秒	117.151.164.209(湖北-荆州)	2	1	湖北-武汉	2	4	3	1	5	7	6	7	6	6	6	5	7	3	1	3	6	6	6	7	6	2	1	1	7	7	6	7	6	7	5	5	5	7	7	6	6
190	2022/11/29	17:13	508秒	39.187.123.6(浙江-宁波)	2	2	浙江-宁波	2	10	3	1	5	7	6	7	6	6	6	5	7	3	1	3	6	6	6	7	6	2	1	1	7	7	6	7	6	7	5	5	5	7	7	6	6
191	2022/11/29	17:13	444秒	171.115.138.205(湖北-恩施)	1	2	江苏-苏州	1	9	2	1	5	7	6	7	6	6	6	5	7	3	1	3	6	6	6	7	6	2	1	1	7	7	6	7	6	7	5	5	5	7	7	6	6
192	2022/11/29	17:13	256秒	1.25.46.104(内蒙古-乌兰察布)	2	1	内蒙古-呼和浩特	2	7	2	1	6	7	6	7	5	7	7	6	7	1	2	3	6	7	7	6	6	2	2	3	5	6	7	7	5	7	6	6	7	7	7	6	6
193	2022/11/29	17:14	238秒	223.74.254.184(广东-梅州)	2	1	北京-东城区	2	11	4	1	6	7	6	7	5	7	7	6	7	1	2	3	6	7	7	6	6	2	2	3	5	6	7	7	5	7	6	6	7	7	7	6	6
195	2022/11/29	17:14	215秒	223.104.107.217(河南-郑州)	2	2	河南-郑州	2	6	3	1	6	7	6	7	5	7	7	6	7	1	2	3	6	7	7	6	6	2	2	3	5	6	7	7	5	7	6	6	7	7	7	6	6
196	2022/11/29	17:15	566秒	180.167.24.236(上海-上海)	2	1	上海-浦东新区	2	6	4	2	7	6	5	6	6	6	5	5	5	4	5	6	5	6	6	5	6	3	2	1	7	6	7	6	4	5	6	6	7	5	6	6	5
197	2022/11/29	17:15	808秒	36.157.20.25(湖南-郴州)	2	3	湖南-郴州	1	15	2	1	7	6	5	6	6	6	5	5	5	4	5	6	5	6	6	5	6	3	2	1	7	6	7	6	4	5	6	6	7	5	6	6	5
198	2022/11/29	17:15	484秒	116.18.236.38(广东-东莞)	2	2	广东-广州	2	11	4	1	7	6	5	6	6	6	5	5	5	4	5	6	5	6	6	5	6	3	2	1	7	6	7	6	4	5	6	6	7	5	6	6	5
199	2022/11/29	17:15	257秒	223.104.177.13(辽宁-鞍山)	1	1	上海-静安区	2	7	2	1	5	6	4	6	7	4	4	3	4	7	6	5	5	4	5	3	5	5	4	5	6	7	7	5	6	5	6	7	6	4	7	5	6
200	2022/11/29	17:15	568秒	58.35.212.221(上海-上海)	1	1	上海-浦东新区	2	6	2	1	5	6	4	6	7	4	4	3	4	7	6	5	5	4	5	3	5	5	4	5	6	7	7	5	6	5	6	7	6	4	7	5	6
201	2022/11/29	17:15	375秒	112.0.152.167(江苏-苏州)	1	2	江苏-苏州	2	10	2	1	5	6	4	6	7	4	4	3	4	7	6	5	5	4	5	3	5	5	4	5	6	7	7	5	6	5	6	7	6	4	7	5	6
202	2022/11/29	17:15	456秒	183.23.252.165(广东-东莞)	1	2	广东-东莞	2	8	4	1	4	4	4	4	4	4	4	4	4	5	5	4	4	4	4	4	5	4	4	4	4	6	3	5	4	4	4	3	6	4	5	4	4
203	2022/11/29	17:16	359秒	223.101.25.175(辽宁-沈阳)	2	2	辽宁-沈阳	2	9	2	2	4	4	4	4	4	4	4	4	4	5	5	4	4	4	4	4	5	4	4	4	4	6	3	5	4	4	3	6	4	4	5	4	4
204	2022/11/29	17:17	205秒	111.49.227.1(宁夏-吴忠)	2	2	宁夏-银川	1	2	2	1	4	4	4	4	4	4	4	4	4	5	5	4	4	4	4	4	5	4	4	4	4	6	3	5	4	4	3	6	4	4	5	4	4
206	2022/11/29	17:17	789秒	182.118.233.79(河南-洛阳)	1	2	广东-广州	2	2	3	1	5	6	2	4	5	5	5	7	6	7	5	5	4	4	5	4	4	2	1	3	5	6	3	6	7	7	4	5	5	5	6	3	4
207	2022/11/29	17:17	641秒	106.114.134.146(河北-石家庄)	2	2	广东-珠海	2	2	2	1	5	6	2	4	5	5	5	7	6	7	5	5	4	4	5	4	4	2	1	3	5	6	3	6	7	7	4	4	6	5	6	3	4
209	2022/11/29	17:18	856秒	223.148.152.109(湖南-株洲)	2	2	湖南-长沙	2	6	2	1	5	6	2	4	5	5	5	7	6	7	5	5	4	4	5	4	4	2	1	3	5	6	3	6	7	7	4	4	6	5	6	3	4
210	2022/11/29	17:19	735秒	120.239.16.208(广东-汕头)	1	1	广东-汕头	2	8	3	1	6	4	3	6	5	5	5	5	6	4	6	5	6	6	7	4	6	3	2	2	6	5	6	5	6	7	7	6	6	5	6	5	5
213	2022/11/29	17:21	239秒	39.144.141.43(四川-自贡)	2	1	江西-南昌	2	11	4	1	6	4	3	6	5	5	5	5	6	4	6	5	6	6	7	4	6	3	2	2	6	5	6	5	6	7	7	6	6	5	6	5	5
214	2022/11/29	17:23	281秒	42.180.52.65(辽宁-葫芦岛)	2	2	浙江-宁波	2	8	3	1	6	4	3	6	5	5	5	5	6	4	6	5	6	6	7	4	6	3	2	2	6	5	6	5	6	7	7	6	6	5	6	5	5
215	2022/11/29	17:24	220秒	223.104.219.150(四川-成都)	2	1	重庆-万州区	2	12	3	1	6	5	7	6	5	5	6	6	6	6	7	5	6	6	6	6	5	2	1	3	6	7	5	7	5	6	6	7	4	7	7	5	6
216	2022/11/29	17:38	290秒	182.102.211.215(江西-南昌)	1	1	江西-赣州	2	1	2	1	6	5	7	6	5	5	6	6	6	6	7	5	6	6	6	6	5	2	1	3	6	7	5	7	5	6	6	7	4	7	7	5	6
217	2022/11/29	17:40	694秒	14.150.115.140(广东-深圳)	1	2	广东-深圳	2	11	4	1	6	5	7	6	5	5	6	6	6	6	7	5	6	6	6	6	5	2	1	3	6	7	5	7	5	6	6	7	4	7	7	5	6
219	2022/11/29	17:57	408秒	14.150.108.13(广东-深圳)	2	2	广东-深圳	2	6	3	1	5	5	5	6	7	7	5	6	7	7	6	6	7	7	6	6	7	2	2	2	6	5	6	7	6	7	5	5	5	5	5	6	5
220	2022/11/29	18:05	320秒	120.242.228.196(安徽-安庆)	1	2	安徽-安庆	2	10	3	1	5	5	5	6	7	7	5	6	7	7	6	6	7	7	6	6	7	2	2	2	6	5	6	7	6	7	5	4	6	5	5	6	5
221	2022/11/29	18:20	4483秒	112.132.199.46(安徽-淮北)	2	1	江苏-徐州	2	7	3	1	5	5	5	6	7	7	5	6	7	7	6	6	7	7	6	6	7	2	2	2	6	5	6	7	6	7	5	4	6	5	5	6	5
222	2022/11/29	18:21	1259秒	120.219.112.29(河南-郑州)	2	1	北京-朝阳区	2	9	3	1	7	6	6	6	7	6	6	7	6	1	1	2	6	7	7	6	6	1	2	1	6	6	7	7	6	6	6	6	7	6	7	7	6
223	2022/11/29	18:50	251秒	60.233.16.34(山东-济南)	1	2	山东-济南	2	11	4	1	7	6	6	6	7	6	6	7	6	1	1	2	6	7	7	6	6	1	2	1	6	6	7	7	6	6	6	6	7	6	7	7	6
224	2022/11/29	18:51	526秒	14.120.38.56(广东-东莞)	2	2	广东-东莞	2	9	3	1	7	6	6	6	7	6	6	7	6	1	1	2	6	7	7	6	6	1	2	1	6	6	7	7	6	6	6	6	7	6	7	7	6
225	2022/11/29	18:59	268秒	144.12.116.50(山东-菏泽)	1	1	山东-泰安	1	15	1	1	6	6	7	7	7	7	7	7	7	7	2	4	6	5	5	3	3	1	1	2	6	7	6	6	6	6	6	6	7	7	7	7	6
226	2022/11/29	19:01	238秒	112.224.142.9(山东-未知)	1	2	山东-济南	2	11	4	1	6	6	7	7	7	7	7	7	7	7	2	4	6	5	5	3	3	1	1	2	6	7	6	6	6	6	6	6	7	7	7	7	6
228	2022/11/29	22:08	213秒	223.104.147.186(江苏-泰州)	1	1	江苏-泰州	1	15	4	1	6	6	7	7	7	7	7	7	7	7	2	4	6	5	5	3	3	1	1	2	6	7	6	6	6	6	6	6	7	7	7	7	6
229	2022/11/29	22:27	252秒	5.151.83.34(国外-英国)	2	1	海外-欧洲	3	1	3	2	7	7	6	6	3	4	4	4	3	4	2	3	7	6	5	5	5	1	2	2	5	5	7	7	6	7	6	7	6	7	7	6	6
230	2022/11/30	9:02	213秒	39.144.227.135(贵州-铜仁)	2	1	贵州-黔西南	2	9	2	2	7	7	6	6	3	4	4	4	3	4	2	3	7	6	5	5	5	1	2	2	5	5	7	7	6	7	6	7	6	7	7	6	6
231	2022/11/30	9:02	204秒	39.162.237.119(河南-商丘)	2	1	河南-郑州	2	1	3	2	7	7	6	6	3	4	4	4	3	4	2	3	7	6	5	5	5	1	2	2	5	5	7	7	6	7	6	7	6	7	7	6	6
232	2022/11/30	9:02	204秒	175.166.43.157(辽宁-本溪)	2	2	上海-黄浦区	3	7	3	1	4	5	5	6	6	3	3	3	4	5	3	7	5	6	4	4	4	5	3	4	5	5	7	6	7	6	7	6	6	4	4	4	3
233	2022/11/30	9:02	222秒	124.160.210.173(浙江-杭州)	1	2	浙江-杭州	1	15	2	2	4	5	5	6	6	3	3	3	4	5	3	7	5	6	4	4	4	5	3	4	5	5	7	6	7	6	7	6	6	4	4	4	3
235	2022/11/30	9:02	208秒	117.179.234.167(黑龙江-哈尔滨)	1	2	黑龙江-哈尔滨	2	3	2	1	4	5	5	6	6	3	3	3	4	5	3	7	5	6	4	4	4	5	3	4	5	5	7	6	7	6	7	6	6	4	4	4	3
236	2022/11/30	9:02	204秒	222.64.174.156(上海-上海)	2	1	上海-普陀区	2	3	3	2	6	6	6	6	4	6	5	6	6	3	2	1	5	5	6	6	6	2	1	1	5	6	7	6	6	6	6	5	6	5	6	6	6
238	2022/11/30	9:02	233秒	144.255.33.51(山东-烟台)	1	2	山东-烟台	2	14	3	1	6	6	6	6	4	6	5	6	6	3	2	1	5	5	6	6	6	2	1	1	5	6	7	6	6	6	6	5	6	5	6	6	6
239	2022/11/30	9:03	217秒	122.193.66.8(江苏-苏州)	1	2	上海-静安区	2	10	3	1	6	6	6	6	4	6	5	6	6	3	2	1	5	5	6	6	6	2	1	1	5	6	7	6	6	6	6	5	6	5	6	6	6
240	2022/11/30	9:03	199秒	124.126.6.109(北京-北京)	2	1	北京-通州区	2	13	2	2	4	6	4	7	6	7	6	6	7	4	3	6	2	3	4	4	4	2	2	2	4	5	6	4	3	4	6	5	6	6	6	6	3
241	2022/11/30	9:03	247秒	27.128.49.25(河北-石家庄)	1	1	河北-邢台	2	12	2	1	4	6	4	7	6	7	6	6	7	4	3	6	2	3	4	4	4	2	2	2	4	5	6	4	3	4	6	5	6	6	6	6	3
242	2022/11/30	9:03	278秒	223.104.22.217(广西-南宁)	2	1	吉林-长春	2	11	4	1	4	6	4	7	6	7	6	6	7	4	3	6	2	3	4	4	4	2	2	2	4	5	6	4	3	4	6	5	6	6	6	6	3
243	2022/11/30	9:03	226秒	117.150.252.245(湖北-随州)	2	1	北京-东城区	2	6	1	1	1	1	2	7	6	6	5	6	5	3	6	7	2	3	5	4	5	4	3	3	4	5	6	4	3	6	5	5	6	6	7	6	6
244	2022/11/30	9:03	230秒	113.214.205.140(浙江-湖州)	2	1	浙江-杭州	2	10	2	1	1	1	2	7	6	6	5	6	5	3	6	7	2	3	5	4	5	4	3	3	4	5	6	4	3	6	5	4	7	6	7	6	6
245	2022/11/30	9:03	249秒	223.247.104.182(安徽-蚌埠)	1	2	江西-赣州	2	3	4	1	1	1	2	7	6	6	5	6	5	3	6	7	2	3	5	4	5	4	3	3	4	5	6	4	3	6	5	4	7	6	7	6	6
247	2022/11/30	9:03	229秒	113.247.87.141(湖南-长沙)	1	2	广东-广州	2	11	4	1	6	7	5	6	3	5	6	6	7	3	2	3	5	5	6	6	6	2	1	1	6	5	7	7	6	7	6	6	6	5	6	5	6
248	2022/11/30	9:03	204秒	124.88.176.72(新疆-伊犁)	2	2	重庆-渝中区	2	8	3	1	6	7	5	6	3	5	6	6	7	3	2	3	5	5	6	6	6	2	1	1	6	5	7	7	6	7	6	6	6	5	6	5	6
249	2022/11/30	9:03	247秒	116.19.125.202(广东-珠海)	2	2	广东-珠海	2	6	3	1	6	7	5	6	3	5	6	6	7	3	2	3	5	5	6	6	6	2	1	1	6	5	7	7	6	7	6	6	6	5	6	5	6
250	2022/11/30	9:03	199秒	1.25.49.185(内蒙古-包头)	2	1	内蒙古-包头	2	14	2	1	4	5	3	6	7	4	5	6	5	7	5	5	6	3	5	6	3	3	1	2	6	5	6	6	5	5	7	4	4	7	6	7	5
251	2022/11/30	9:03	216秒	171.40.97.5(湖北-孝感)	2	2	湖北-孝感	3	3	3	1	4	5	3	6	7	4	5	6	5	7	5	5	6	3	5	6	3	3	1	2	6	5	6	6	5	5	6	3	6	7	6	7	5
252	2022/11/30	9:03	208秒	219.156.138.28(河南-南阳)	1	2	北京-东城区	2	9	4	1	4	5	3	6	7	4	5	6	5	7	5	5	6	3	5	6	3	3	1	2	6	5	6	6	5	5	6	3	6	7	6	7	5
253	2022/11/30	9:03	271秒	144.255.7.78(山东-济南)	2	2	山东-济南	1	6	1	1	7	6	7	7	6	7	6	6	7	5	5	6	7	7	4	4	4	5	5	5	7	6	6	4	5	4	3	6	4	4	3	5	3
254	2022/11/30	9:03	239秒	60.166.5.137(安徽-合肥)	2	2	安徽-合肥	2	9	2	1	7	6	7	7	6	7	6	6	7	5	5	6	7	7	4	4	4	5	5	5	7	6	6	4	5	4	5	3	4	4	3	5	3
255	2022/11/30	9:03	221秒	111.201.242.245(北京-北京)	2	2	北京-通州区	3	8	3	1	7	6	7	7	6	7	6	6	7	5	5	6	7	7	4	4	4	5	5	5	7	6	6	4	5	4	5	3	4	4	3	5	3
256	2022/11/30	9:03	218秒	223.104.214.65(四川-宜宾)	1	2	四川-成都	2	11	3	1	6	6	5	6	5	5	5	5	5	5	3	6	5	6	7	5	6	4	4	4	5	6	6	5	5	6	6	5	5	6	7	5	6
259	2022/11/30	9:04	245秒	39.144.55.181(辽宁-营口)	2	2	广东-广州	2	6	3	1	6	6	5	6	5	5	5	5	5	5	3	6	5	6	7	5	6	4	4	4	5	6	6	5	5	6	6	5	5	6	7	5	6
260	2022/11/30	9:04	241秒	223.104.170.140(江西-南昌)	1	2	江西-南昌	2	11	2	1	6	6	5	6	5	5	5	5	5	5	3	6	5	6	7	5	6	4	4	4	5	6	6	5	5	6	6	5	5	6	7	5	6
261	2022/11/30	9:04	232秒	117.181.249.58(广西-贺州)	2	2	广东-广州	2	7	3	1	5	4	3	6	4	3	7	6	7	4	5	6	7	3	5	4	6	1	5	7	4	6	5	6	7	6	7	6	7	4	4	4	4
262	2022/11/30	9:04	274秒	42.84.232.202(辽宁-大连)	2	2	河北-秦皇岛	2	3	2	1	5	4	3	6	4	3	7	6	7	4	5	6	7	3	5	4	6	1	5	7	4	6	5	6	7	6	7	6	7	4	4	4	4
263	2022/11/30	9:04	241秒	223.66.133.110(江苏-徐州)	2	2	北京-东城区	1	9	2	2	5	4	3	6	4	3	7	6	7	4	5	6	7	3	5	4	6	1	5	7	4	6	5	6	7	6	7	6	7	4	4	4	4
265	2022/11/30	9:04	287秒	123.119.79.65(北京-北京)	2	2	北京-丰台区	2	7	3	1	6	6	5	7	6	5	7	7	6	6	4	5	6	6	7	7	6	5	5	6	2	1	2	4	4	4	3	3	3	3	4	3	2
267	2022/11/30	9:04	269秒	113.82.132.175(广东-汕尾)	2	2	广东-汕尾	2	8	4	1	6	6	5	7	6	5	7	7	6	6	4	5	6	6	7	7	6	5	5	6	2	1	2	4	4	4	3	2	4	3	4	3	2
268	2022/11/30	9:04	314秒	119.123.246.154(广东-深圳)	2	2	湖南-长沙	2	6	2	1	6	6	5	7	6	5	7	7	6	6	4	5	6	6	7	7	6	5	5	6	2	1	2	4	4	4	3	2	4	3	4	3	2
269	2022/11/30	9:05	225秒	36.138.57.80(江苏-苏州)	1	1	北京-东城区	2	9	3	1	4	5	3	5	4	6	5	6	6	4	6	5	3	3	5	6	5	4	6	5	5	4	5	4	3	3	4	4	4	4	6	6	3
270	2022/11/30	9:05	281秒	117.10.103.164(天津-天津)	2	2	天津-南开区	2	11	3	1	4	5	3	5	4	6	5	6	6	4	6	5	3	3	5	6	5	4	6	5	5	4	5	4	3	3	4	4	4	4	6	6	3
272	2022/11/30	9:05	296秒	182.32.11.222(山东-济南)	2	2	山东-济南	2	11	3	1	4	5	3	5	4	6	5	6	6	4	6	5	3	3	5	6	5	4	6	5	5	4	5	4	3	3	4	4	4	4	6	6	3
274	2022/11/30	9:05	374秒	117.136.34.60(广东-广州)	1	2	广东-汕头	2	11	2	1	6	5	6	6	4	6	6	6	6	5	5	4	6	6	6	5	6	3	2	2	6	5	6	5	6	7	7	5	7	5	7	7	6
275	2022/11/30	9:06	325秒	117.136.12.252(广东-佛山)	1	2	广东-广州	2	11	3	1	6	5	6	6	4	6	6	6	6	5	5	4	6	6	6	5	6	3	2	2	6	5	6	5	6	7	7	5	7	5	7	7	6
276	2022/11/30	9:06	369秒	183.253.225.86(福建-宁德)	2	2	浙江-湖州	2	11	4	1	6	5	6	6	4	6	6	6	6	5	5	4	6	6	6	5	6	3	2	2	6	5	6	5	6	7	7	5	7	5	7	7	6
277	2022/11/30	9:06	404秒	223.104.188.247(山东-临沂)	2	2	山东-济南	2	6	3	1	5	6	5	5	6	5	5	6	5	6	5	7	6	5	6	3	7	5	6	5	3	5	4	1	6	5	5	5	5	5	6	7	5
278	2022/11/30	9:06	406秒	112.224.70.98(山东-青岛)	1	3	北京-海淀区	2	11	4	1	5	6	5	5	6	5	5	6	5	6	5	7	6	5	6	3	7	5	6	5	3	5	4	1	6	5	5	5	5	5	6	7	5
280	2022/11/30	9:06	356秒	113.5.6.197(黑龙江-哈尔滨)	1	2	浙江-杭州	2	9	3	1	5	6	5	5	6	5	5	6	5	6	5	7	6	5	6	3	7	5	6	5	3	5	4	1	6	5	5	5	5	5	6	7	5
281	2022/11/30	9:06	292秒	112.96.249.2(广东-广州)	2	2	广东-广州	2	8	4	1	4	4	4	4	3	3	4	4	5	4	4	6	4	4	5	4	5	3	3	3	6	3	5	2	5	7	5	5	6	4	4	4	4
282	2022/11/30	9:06	387秒	111.41.147.35(黑龙江-哈尔滨)	2	2	山西-太原	2	3	1	1	4	4	4	4	3	3	4	4	5	4	4	6	4	4	5	4	5	3	3	3	6	3	5	2	5	7	5	5	6	4	4	4	4
283	2022/11/30	9:07	427秒	45.116.153.219(内蒙古-呼和浩特	2	2	内蒙古-呼和浩特	2	2	2	1	4	4	4	4	3	3	4	4	5	4	4	6	4	4	5	4	5	3	3	3	6	3	5	2	5	7	5	5	6	4	4	4	4
284	2022/11/30	9:07	403秒	223.104.236.104(辽宁-铁岭)	1	2	北京-西城区	2	11	4	1	6	7	6	5	6	6	7	6	7	6	5	6	7	6	2	4	6	1	1	1	6	6	7	7	6	5	7	7	7	7	7	7	7
285	2022/11/30	9:07	312秒	36.137.225.103(广东-广州)	1	2	广东-广州	2	10	3	1	6	7	6	5	6	6	7	6	7	6	5	6	7	6	2	4	6	1	1	1	6	6	7	7	6	5	7	7	7	7	7	7	7
286	2022/11/30	9:08	489秒	221.215.34.99(山东-青岛)	1	3	天津-南开区	2	3	3	1	6	7	6	5	6	6	7	6	7	6	5	6	7	6	2	4	6	1	1	1	6	6	7	7	6	5	7	7	7	7	7	7	7
287	2022/11/30	9:08	475秒	116.181.10.215(河北-廊坊)	1	2	河北-廊坊	2	11	3	1	3	5	3	7	5	6	7	6	6	2	1	2	6	6	7	5	6	2	2	4	7	7	7	6	6	7	7	6	7	7	6	7	7
288	2022/11/30	9:08	511秒	223.74.247.57(广东-梅州)	1	2	广东-广州	2	11	3	1	3	5	3	7	5	6	7	6	6	2	1	2	6	6	7	5	6	2	2	4	7	7	7	6	6	7	7	6	7	7	6	7	7
289	2022/11/30	9:08	214秒	42.84.233.96(辽宁-大连)	2	2	河北-石家庄	3	7	3	1	3	5	3	7	5	6	7	6	6	2	1	2	6	6	7	5	6	2	2	4	7	7	7	6	6	7	7	6	7	7	6	7	7
290	2022/11/30	9:10	669秒	49.74.244.55(江苏-南京)	1	2	江苏-南京	2	6	2	1	6	6	6	7	6	5	6	6	7	3	3	4	5	4	6	5	6	3	2	2	6	4	6	7	6	7	6	7	6	5	7	7	6
291	2022/11/30	9:10	530秒	183.217.209.251(江西-赣州)	1	1	江西-赣州	2	11	3	1	6	6	6	7	6	5	6	6	7	3	3	4	5	4	6	5	6	3	2	2	6	4	6	7	6	7	6	7	6	5	7	7	6
293	2022/11/30	9:11	498秒	180.137.100.241(广西-北海)	2	1	广东-广州	2	11	4	1	6	6	6	7	6	5	6	6	7	3	3	4	5	4	6	5	6	3	2	2	6	4	6	7	6	7	6	7	6	5	7	7	6
294	2022/11/30	9:12	771秒	117.136.7.221(黑龙江-哈尔滨)	2	2	广东-广州	2	11	3	1	7	5	7	7	5	6	7	6	7	3	2	3	4	7	6	5	6	3	2	1	5	6	7	6	7	5	7	7	7	7	7	6	6
296	2022/11/30	9:13	222秒	183.167.27.133(安徽-六安)	2	2	江苏-南京	3	9	3	1	7	5	7	7	5	6	7	6	7	3	2	3	4	7	6	5	6	3	2	1	5	6	7	6	7	5	7	7	7	7	7	6	6
297	2022/11/30	10:23	235秒	111.18.141.200(陕西-西安)	1	1	陕西-西安	2	3	2	1	7	5	7	7	5	6	7	6	7	3	2	3	4	7	6	5	6	3	2	1	5	6	7	6	7	5	7	7	7	7	7	6	6
298	2022/11/30	10:29	236秒	101.226.21.82(上海-上海)	2	1	上海-虹口区	2	8	3	1	4	4	6	5	4	4	3	2	3	4	4	4	4	4	4	4	5	4	4	4	6	5	5	5	4	5	5	4	5	5	4	4	4
299	2022/11/30	10:32	200秒	36.157.198.115(湖南-长沙)	1	2	湖南-长沙	2	11	3	1	4	4	6	5	4	4	3	2	3	4	4	4	4	4	4	4	5	4	4	4	6	5	5	5	4	5	4	5	5	5	4	4	4
301	2022/11/30	10:32	217秒	112.10.177.254(浙江-杭州)	2	2	浙江-杭州	2	6	3	1	4	4	6	5	4	4	3	2	3	4	4	4	4	4	4	4	5	4	4	4	6	5	5	5	4	5	4	5	5	5	4	4	4
302	2022/11/30	10:33	205秒	36.133.78.216(上海-上海)	1	1	上海-黄浦区	1	10	3	1	5	4	6	4	5	4	4	4	5	6	5	6	3	5	5	7	5	5	4	5	7	6	7	7	5	3	4	5	4	5	6	5	4
303	2022/11/30	10:33	213秒	117.136.123.26(江西-赣州)	2	1	江西-赣州	1	1	1	1	5	4	6	4	5	4	4	4	5	6	5	6	3	5	5	7	5	5	4	5	7	6	7	7	5	3	4	4	5	5	6	5	4
305	2022/11/30	10:34	269秒	39.144.81.61(天津-天津)	2	2	天津-滨海新区	3	9	3	1	5	4	6	4	5	4	4	4	5	6	5	6	3	5	5	7	5	5	4	5	7	6	7	7	5	3	4	4	5	5	6	5	4
306	2022/11/30	10:34	245秒	124.236.97.160(河北-石家庄)	2	1	河北-石家庄	2	9	3	1	6	6	6	6	6	6	7	7	6	2	2	2	7	4	6	6	6	2	1	2	6	7	5	7	6	5	6	6	7	7	6	7	6
307	2022/11/30	10:34	227秒	182.97.71.249(江西-南昌)	2	1	江西-宜春	2	1	3	1	6	6	6	6	6	6	7	7	6	2	2	2	7	4	6	6	6	2	1	2	6	7	5	7	6	5	6	6	7	7	6	7	6
308	2022/11/30	10:34	201秒	101.90.7.133(上海-上海)	2	1	上海-奉贤区	1	3	3	2	6	6	6	6	6	6	7	7	6	2	2	2	7	4	6	6	6	2	1	2	6	7	5	7	6	5	6	6	7	7	6	7	6
309	2022/11/30	10:34	214秒	112.51.62.238(福建-宁德)	2	2	福建-福州	2	11	4	1	7	6	7	7	5	7	6	7	7	5	5	6	6	7	7	6	6	3	2	5	7	6	6	7	7	7	6	5	6	6	6	6	6
310	2022/11/30	10:35	203秒	115.193.163.48(浙江-杭州)	1	2	广东-深圳	2	3	3	1	7	6	7	7	5	7	6	7	7	5	5	6	6	7	7	6	6	3	2	5	7	6	6	7	7	7	6	5	6	6	6	6	6
311	2022/11/30	10:35	330秒	58.39.121.10(上海-上海)	2	2	上海-松江区	1	11	3	2	7	6	7	7	5	7	6	7	7	5	5	6	6	7	7	6	6	3	2	5	7	6	6	7	7	7	6	5	6	6	6	6	6
312	2022/11/30	10:35	215秒	171.43.214.0(湖北-武汉)	2	1	湖北-武汉	1	6	3	2	5	7	7	7	7	6	6	5	5	7	6	7	5	5	6	4	4	5	5	4	6	7	6	6	6	6	6	3	6	6	6	6	5
314	2022/11/30	10:36	217秒	175.167.146.42(辽宁-沈阳)	1	2	辽宁-大连	2	11	2	1	5	7	7	7	7	6	6	5	5	7	6	7	5	5	6	4	4	5	5	4	6	7	6	6	6	6	5	5	5	6	6	6	5
317	2022/11/30	10:37	231秒	124.236.97.165(河北-石家庄)	2	2	河北-石家庄	2	10	3	1	5	7	7	7	7	6	6	5	5	7	6	7	5	5	6	4	4	5	5	4	6	7	6	6	6	6	5	5	5	6	6	6	5
318	2022/11/30	10:37	413秒	101.39.100.205(北京-北京)	2	1	天津-西青区	2	7	3	1	6	6	5	7	4	4	7	7	7	4	4	6	3	6	7	7	6	4	3	3	4	5	7	5	6	5	6	5	5	7	6	7	6
319	2022/11/30	10:37	284秒	222.131.25.118(北京-北京)	2	2	北京-东城区	3	10	4	1	6	6	5	7	4	4	7	7	7	4	4	6	3	6	7	7	6	4	3	3	4	5	7	5	6	5	6	5	5	7	6	7	6
320	2022/11/30	10:37	236秒	117.183.254.106(广西-北海)	1	1	天津-南开区	2	8	2	1	6	6	5	7	4	4	7	7	7	4	4	6	3	6	7	7	6	4	3	3	4	5	7	5	6	5	6	5	5	7	6	7	6
321	2022/11/30	10:37	203秒	182.51.86.71(河北-石家庄)	1	1	河北-保定	2	7	4	1	5	5	5	5	5	6	6	5	6	6	4	4	3	5	5	3	7	4	4	4	4	6	4	5	4	6	6	5	5	6	5	6	5
322	2022/11/30	10:38	221秒	223.10.219.29(山西-忻州)	2	1	北京-东城区	2	9	3	1	5	5	5	5	5	6	6	5	6	6	4	4	3	5	5	3	7	4	4	4	4	6	4	5	4	6	6	5	5	6	5	6	5
324	2022/11/30	10:38	211秒	113.15.241.57(广西-防城港)	1	1	广西-南宁	2	2	3	1	5	5	5	5	5	6	6	5	6	6	4	4	3	5	5	3	7	4	4	4	4	6	4	5	4	6	6	5	5	6	5	6	5
325	2022/11/30	10:38	236秒	113.80.15.161(广东-东莞)	2	2	广东-广州	2	11	3	1	6	5	5	6	5	5	5	4	4	4	4	5	5	5	6	5	6	5	6	5	4	6	4	4	4	5	4	4	4	5	6	6	4
326	2022/11/30	10:38	212秒	101.87.36.70(上海-上海)	1	2	上海-杨浦区	2	11	4	1	6	5	5	6	5	5	5	4	4	4	4	5	5	5	6	5	6	5	6	5	4	6	4	4	4	5	4	4	4	5	6	6	4
327	2022/11/30	10:39	235秒	114.104.204.134(安徽-黄山)	1	1	安徽-合肥	2	6	2	1	6	5	5	6	5	5	5	4	4	4	4	5	5	5	6	5	6	5	6	5	4	6	4	4	4	5	4	4	4	5	6	6	4
328	2022/11/30	10:39	545秒	112.114.5.32(云南-昭通)	1	2	云南-昭通	1	6	1	2	4	4	4	5	5	5	6	6	6	2	3	3	5	5	5	6	5	5	5	5	3	5	4	4	4	4	4	3	2	7	6	6	5
329	2022/11/30	10:39	318秒	117.136.7.228(黑龙江-哈尔滨)	1	2	黑龙江-哈尔滨	1	3	2	1	4	4	4	5	5	5	6	6	6	2	3	3	5	5	5	6	5	5	5	5	3	5	4	4	4	4	3	3	3	7	6	6	5
330	2022/11/30	10:39	344秒	218.77.45.131(湖南-长沙)	2	1	湖南-长沙	2	9	2	1	4	4	4	5	5	5	6	6	6	2	3	3	5	5	5	6	5	5	5	5	3	5	4	4	4	4	3	3	3	7	6	6	5
332	2022/11/30	10:39	440秒	111.36.196.116(山东-临沂)	1	1	山东-临沂	2	10	4	1	7	7	7	7	7	5	6	7	7	5	5	6	5	5	7	7	6	1	1	1	6	5	7	7	6	7	6	5	7	7	7	7	6
334	2022/11/30	10:39	289秒	111.113.182.12(宁夏-银川)	1	2	宁夏-银川	2	10	2	1	7	7	7	7	7	5	6	7	7	5	5	6	5	5	7	7	6	1	1	1	6	5	7	7	6	7	6	5	7	7	7	7	6
335	2022/11/30	10:39	537秒	171.114.74.135(湖北-宜昌)	1	1	湖北-武汉	1	2	2	1	7	7	7	7	7	5	6	7	7	5	5	6	5	5	7	7	6	1	1	1	6	5	7	7	6	7	6	5	7	7	7	7	6
336	2022/11/30	10:39	276秒	27.27.129.132(湖北-襄阳)	1	2	广东-广州	2	10	3	1	6	6	7	7	6	6	7	7	7	3	3	3	7	6	7	6	7	2	2	3	7	6	6	7	7	7	7	7	7	7	7	7	7
337	2022/11/30	10:39	218秒	117.136.91.130(山西-太原)	1	2	山西-太原	2	2	2	1	6	6	7	7	6	6	7	7	7	3	3	3	7	6	7	6	7	2	2	3	7	6	6	7	7	7	7	7	7	7	7	7	7
338	2022/11/30	10:39	245秒	112.102.254.157(黑龙江-哈尔滨)	1	2	黑龙江-哈尔滨	2	11	2	1	6	6	7	7	6	6	7	7	7	3	3	3	7	6	7	6	7	2	2	3	7	6	6	7	7	7	7	7	7	7	7	7	7
339	2022/11/30	10:39	278秒	123.53.117.170(河南-南阳)	1	1	河南-南阳	2	6	3	1	7	7	7	7	6	7	7	7	7	1	1	1	1	1	7	7	7	1	1	1	7	7	7	7	7	7	7	7	7	7	7	7	7
340	2022/11/30	10:40	277秒	111.197.22.66(北京-北京)	1	1	北京-通州区	2	11	4	1	7	7	7	7	6	7	7	7	7	1	1	1	1	1	7	7	7	1	1	1	7	7	7	7	7	7	7	7	7	7	7	7	7
341	2022/11/30	10:40	217秒	115.228.114.249(浙江-嘉兴)	2	2	浙江-嘉兴	2	12	4	1	7	7	7	7	6	7	7	7	7	1	1	1	1	1	7	7	7	1	1	1	7	7	7	7	7	7	7	7	7	7	7	7	7
343	2022/11/30	10:41	364秒	119.0.12.215(贵州-黔东南)	2	2	贵州-铜仁	3	8	2	1	7	5	5	7	6	6	7	6	7	2	2	3	4	5	7	5	7	2	1	1	7	6	6	7	7	5	6	6	7	7	7	6	6
345	2022/11/30	10:41	269秒	43.250.245.220(广西-南宁)	1	2	天津-红桥区	1	3	1	1	7	5	5	7	6	6	7	6	7	2	2	3	4	5	7	5	7	2	1	1	7	6	6	7	7	5	6	6	7	7	7	6	6
346	2022/11/30	10:41	268秒	111.14.99.169(山东-济南)	1	2	山东-济南	2	14	3	1	7	5	5	7	6	6	7	6	7	2	2	3	4	5	7	5	7	2	1	1	7	6	6	7	7	5	6	6	7	7	7	6	6
347	2022/11/30	10:41	213秒	14.204.16.35(云南-昆明)	2	2	云南-昆明	2	2	2	1	2	3	2	6	5	2	6	7	7	7	5	6	5	3	5	6	5	7	2	3	6	5	5	5	4	5	6	4	6	5	6	7	5
348	2022/11/30	10:42	240秒	36.113.179.163(江苏-南京)	1	1	甘肃-兰州	3	14	4	1	2	3	2	6	5	2	6	7	7	7	5	6	5	3	5	6	5	7	2	3	6	5	5	5	4	5	5	6	5	5	6	7	5
349	2022/11/30	10:42	246秒	39.144.207.68(新疆-喀什)	1	2	河南-郑州	3	7	2	1	2	3	2	6	5	2	6	7	7	7	5	6	5	3	5	6	5	7	2	3	6	5	5	5	4	5	5	6	5	5	6	7	5
350	2022/11/30	10:42	312秒	117.174.77.103(四川-成都)	1	2	四川-成都	2	9	3	1	6	6	6	5	5	7	6	6	5	4	3	4	6	6	6	6	7	2	3	2	6	6	7	7	6	7	5	6	7	6	7	5	6
351	2022/11/30	10:43	242秒	171.13.215.169(河南-安阳)	1	2	浙江-杭州	1	11	2	1	6	6	6	5	5	7	6	6	5	4	3	4	6	6	6	6	7	2	3	2	6	6	7	7	6	7	5	6	7	6	7	5	6
352	2022/11/30	10:43	249秒	223.247.104.163(安徽-蚌埠)	1	2	安徽-合肥	2	10	3	1	6	6	6	5	5	7	6	6	5	4	3	4	6	6	6	6	7	2	3	2	6	6	7	7	6	7	5	6	7	6	7	5	6
353	2022/11/30	10:43	211秒	113.98.246.230(广东-深圳)	2	1	广东-深圳	2	14	3	1	6	7	6	7	7	5	6	6	7	2	2	3	6	6	6	6	6	2	1	1	7	6	6	7	6	6	7	7	7	7	7	7	7
354	2022/11/30	10:43	213秒	36.45.250.162(陕西-西安)	1	2	北京-丰台区	2	11	2	1	6	7	6	7	7	5	6	6	7	2	2	3	6	6	6	6	6	2	1	1	7	6	6	7	6	6	7	7	7	7	7	7	7
355	2022/11/30	10:43	227秒	183.38.218.74(广东-佛山)	2	2	广东-佛山	2	7	4	1	6	7	6	7	7	5	6	6	7	2	2	3	6	6	6	6	6	2	1	1	7	6	6	7	6	6	7	7	7	7	7	7	7
356	2022/11/30	10:44	225秒	171.82.234.56(湖北-武汉)	1	2	广东-广州	2	11	3	1	7	4	6	5	6	7	4	3	4	6	5	6	4	4	6	5	6	6	3	6	4	4	4	4	6	5	5	5	4	4	4	4	4
357	2022/11/30	10:44	226秒	106.114.101.228(河北-石家庄)	2	1	河北-石家庄	2	8	2	1	7	4	6	5	6	7	4	3	4	6	5	6	4	4	6	5	6	6	3	6	4	4	4	4	6	5	5	4	5	4	4	4	4
358	2022/11/30	10:44	278秒	60.167.180.173(安徽-芜湖)	2	2	安徽-芜湖	2	8	3	1	7	4	6	5	6	7	4	3	4	6	5	6	4	4	6	5	6	6	3	6	4	4	4	4	6	5	5	4	5	4	4	4	4
359	2022/11/30	10:44	208秒	114.227.238.135(江苏-常州)	2	1	江苏-常州	2	4	2	1	5	6	7	6	5	6	5	7	6	3	2	3	7	5	6	6	6	3	2	1	7	5	6	5	7	5	6	6	6	6	6	6	6
360	2022/11/30	10:44	212秒	111.208.112.103(江苏-南京)	2	2	上海-静安区	2	11	3	1	5	6	7	6	5	6	5	7	6	3	2	3	7	5	6	6	6	3	2	1	7	5	6	5	7	5	6	6	6	6	6	6	6
361	2022/11/30	10:44	221秒	49.93.142.36(江苏-南京)	2	2	江苏-常州	2	4	3	1	5	6	7	6	5	6	5	7	6	3	2	3	7	5	6	6	6	3	2	1	7	5	6	5	7	5	6	6	6	6	6	6	6
362	2022/11/30	10:44	361秒	117.28.251.130(福建-厦门)	1	2	广东-广州	2	10	3	1	4	6	6	6	5	4	6	5	6	6	5	5	3	3	7	3	5	4	6	5	5	4	6	1	1	1	2	2	2	5	5	5	5
364	2022/11/30	10:45	278秒	49.78.109.181(江苏-南京)	2	2	上海-黄浦区	3	9	4	2	4	6	6	6	5	4	6	5	6	6	5	5	3	3	7	3	5	4	6	5	5	4	6	1	1	1	2	1	2	5	5	5	5
365	2022/11/30	10:46	306秒	14.150.91.201(广东-广州)	1	2	广东-佛山	2	10	4	1	4	6	6	6	5	4	6	5	6	6	5	5	3	3	7	3	5	4	6	5	5	4	6	1	1	1	2	1	2	5	5	5	5
366	2022/11/30	10:46	311秒	111.35.216.39(山东-烟台)	2	2	河北-石家庄	1	8	2	1	6	5	7	7	7	4	6	5	7	6	6	5	6	6	3	2	3	1	2	3	6	6	5	6	6	6	7	6	6	7	7	7	6
367	2022/11/30	10:46	209秒	112.93.142.133(广东-东莞)	2	1	广东-佛山	2	1	1	1	6	5	7	7	7	4	6	5	7	6	6	5	6	6	3	2	3	1	2	3	6	6	5	6	6	6	7	6	6	7	7	7	6
368	2022/11/30	10:46	273秒	182.118.235.87(河南-洛阳)	1	2	江苏-苏州	2	10	3	1	6	5	7	7	7	4	6	5	7	6	6	5	6	6	3	2	3	1	2	3	6	6	5	6	6	6	7	6	6	7	7	7	6
369	2022/11/30	10:46	275秒	27.212.109.61(山东-淄博)	1	2	山东-淄博	1	2	2	1	5	5	5	5	5	5	5	5	5	5	5	5	5	5	6	2	4	4	4	4	4	4	5	5	3	5	5	3	4	4	5	4	4
370	2022/11/30	10:47	252秒	27.129.241.228(河北-邢台)	1	2	天津-河西区	1	11	3	1	5	5	5	5	5	5	5	5	5	5	5	5	5	5	6	2	4	4	4	4	4	4	5	5	3	5	4	4	4	4	5	4	4
371	2022/11/30	10:48	404秒	171.92.229.238(四川-眉山)	2	1	四川-成都	2	9	2	1	2	1	1	5	7	5	3	4	3	5	5	7	4	7	6	5	6	5	6	7	4	4	4	4	5	3	3	2	1	4	2	4	2
372	2022/11/30	10:53	579秒	39.144.39.181(上海-上海)	1	2	上海-虹口区	2	11	3	1	2	1	1	5	7	5	3	4	3	5	5	7	4	7	6	5	6	5	6	7	4	4	4	4	5	3	2	2	2	4	2	4	2
373	2022/11/30	10:55	1181秒	182.32.31.113(山东-济南)	1	1	山东-济南	2	11	3	1	5	5	5	5	5	4	5	5	5	5	4	4	5	5	5	6	5	4	4	4	4	5	5	6	7	7	6	5	6	4	6	5	4
374	2022/11/30	16:46	203秒	223.104.204.71(陕西-西安)	2	1	陕西-西安	3	1	2	1	5	5	5	5	5	4	5	5	5	5	4	4	5	5	5	6	5	4	4	4	4	5	5	6	7	7	6	5	6	4	6	5	4
